# Supplementary material for: Two new species of Oreocharis (Gesneriaceae) from karst regions in Yunnan and notes on O. tetraptera and O. brachypoda from China
Source: PhytoKeys. 2020 Oct 7;162:1–12. doi: 10.3897/phytokeys.162.52174 (PMC7557335; doi:10.3897/phytokeys.162.52174)
Supplement: XML Treatment for Oreocharis tetraptera [file phytokeys.162.52174-treatment1.xml]

<!DOCTYPE tp:taxon-treatment
  PUBLIC "-//TaxonX//DTD Taxonomic Treatment Publishing DTD v0 20100105//EN" "tax-treatment-NSO.dtd">
<tp:taxon-treatment xmlns:tp="http://www.plazi.org/taxpub"><tp:treatment-meta><kwd-group><label>Taxon classification</label><kwd><named-content xmlns:xlink="http://www.w3.org/1999/xlink" content-type="kingdom">Plantae</named-content></kwd><kwd><named-content xmlns:xlink="http://www.w3.org/1999/xlink" content-type="order">Lamiales</named-content></kwd><kwd><named-content xmlns:xlink="http://www.w3.org/1999/xlink" content-type="family">Gesneriaceae</named-content></kwd></kwd-group><mixed-citation publication-type="journal"><person-group><name><surname>Cai</surname><given-names>Lei</given-names></name><name><surname>Huang</surname><given-names>Zhang-Jie</given-names></name><name><surname>Wen</surname><given-names>Fang</given-names></name><name><surname>Dao</surname><given-names>Zhi-Ling</given-names></name></person-group><article-title>Two new species of <italic><tp:taxon-name><tp:taxon-name-part taxon-name-part-type="genus" reg="Oreocharis">Oreocharis</tp:taxon-name-part></tp:taxon-name></italic> (<tp:taxon-name><tp:taxon-name-part taxon-name-part-type="family">Gesneriaceae</tp:taxon-name-part></tp:taxon-name>) from karst regions in Yunnan and notes on <italic><tp:taxon-name><tp:taxon-name-part taxon-name-part-type="genus" reg="Oreocharis">O.</tp:taxon-name-part> <tp:taxon-name-part taxon-name-part-type="species" reg="tetraptera">tetraptera</tp:taxon-name-part></tp:taxon-name></italic> and <italic><tp:taxon-name><tp:taxon-name-part taxon-name-part-type="genus" reg="Oreocharis">O.</tp:taxon-name-part> <tp:taxon-name-part taxon-name-part-type="species" reg="brachypoda">brachypoda</tp:taxon-name-part></tp:taxon-name></italic> from China</article-title><source>PhytoKeys</source><day>07</day><month>10</month><year>2020</year><volume>162</volume><fpage>1</fpage><lpage>12</lpage><pub-id pub-id-type="doi">10.3897/phytokeys.162.52174</pub-id></mixed-citation></tp:treatment-meta><tp:nomenclature><tp:taxon-name><object-id xmlns:xlink="http://www.w3.org/1999/xlink" content-type="arpha" xlink:type="simple">544D61EE-8729-5929-AFB4-57971A74DFBD</object-id>
            <tp:taxon-name-part taxon-name-part-type="genus" reg="Oreocharis">Oreocharis</tp:taxon-name-part>
            <tp:taxon-name-part taxon-name-part-type="species" reg="tetraptera">tetraptera</tp:taxon-name-part>
          </tp:taxon-name><tp:taxon-authority>F.Wen, B.Pan &amp; T.V.Do</tp:taxon-authority></tp:nomenclature><tp:treatment-sec sec-type="Orthographic variant" id="SECID0E2KAC"><title>Orthographic variant.</title><p><italic><tp:taxon-name><tp:taxon-name-part taxon-name-part-type="genus" reg="Oreocharis">Oreocharis</tp:taxon-name-part> <tp:taxon-name-part taxon-name-part-type="species" reg="tetrapterus">tetrapterus</tp:taxon-name-part></tp:taxon-name></italic> F.Wen, B.Pan &amp; T.V.Do in <xref ref-type="bibr" rid="B16">Pan et al. 2019</xref>: 83.</p></tp:treatment-sec><tp:treatment-sec sec-type="material" id="SECID0EQLAC"><title>Type.</title><p>China. Guangxi: Hezhou City, Lisong Town, Gupo Mountain, <named-content xmlns:xlink="http://www.w3.org/1999/xlink" content-type="dwc:verbatimCoordinates" xlink:type="simple"><named-content content-type="geo-json" specific-use="{&#34;type&#34;:&#34;Point&#34;,&#34;coordinates&#34;:[111.600000,24.650000]}" id="NCID0EZLAC" xlink:type="simple">24°39'N, 111°36'E</named-content></named-content>, elev. ca. 950 m, on moist surface of granite rocks, in flower, 25 August 2018, Wen Fang WF160825-01 (holotype: IBK!, isotype: IBK!).</p></tp:treatment-sec><ref-list><ref id="B16"><mixed-citation xmlns:xlink="http://www.w3.org/1999/xlink" xlink:type="simple"><person-group><name name-style="western"><surname>Pan</surname><given-names>B</given-names></name><name name-style="western"><surname>Tang</surname><given-names>GD</given-names></name><name name-style="western"><surname>Do</surname><given-names>TV</given-names></name><name name-style="western"><surname>Maciejewski</surname><given-names>S</given-names></name><name name-style="western"><surname>Deng</surname><given-names>CL</given-names></name><name name-style="western"><surname>Wen</surname><given-names>F</given-names></name></person-group> (<year>2019</year>) <article-title><italic><tp:taxon-name><tp:taxon-name-part taxon-name-part-type="genus">Oreocharis</tp:taxon-name-part> <tp:taxon-name-part taxon-name-part-type="species">tetrapterus</tp:taxon-name-part></tp:taxon-name></italic> (<tp:taxon-name><tp:taxon-name-part taxon-name-part-type="family">Gesneriaceae</tp:taxon-name-part></tp:taxon-name>), a new species from East Guangxi, China.</article-title><source>PhytoKeys</source><volume>131</volume>: <fpage>83</fpage>–<lpage>89</lpage>. <ext-link xlink:type="simple" ext-link-type="doi" xlink:href="10.3897/phytokeys.131.35434">https://doi.org/10.3897/phytokeys.131.35434</ext-link></mixed-citation></ref></ref-list></tp:taxon-treatment>
