# Supplementary material for: Two new species of Oreocharis (Gesneriaceae) from karst regions in Yunnan and notes on O. tetraptera and O. brachypoda from China
Source: PhytoKeys. 2020 Oct 7;162:1–12. doi: 10.3897/phytokeys.162.52174 (PMC7557335; doi:10.3897/phytokeys.162.52174)
Supplement: XML Treatment for Oreocharis brachypoda [file phytokeys.162.52174-treatment2.xml]

<!DOCTYPE tp:taxon-treatment
  PUBLIC "-//TaxonX//DTD Taxonomic Treatment Publishing DTD v0 20100105//EN" "tax-treatment-NSO.dtd">
<tp:taxon-treatment xmlns:tp="http://www.plazi.org/taxpub"><tp:treatment-meta><kwd-group><label>Taxon classification</label><kwd><named-content xmlns:xlink="http://www.w3.org/1999/xlink" content-type="kingdom">Plantae</named-content></kwd><kwd><named-content xmlns:xlink="http://www.w3.org/1999/xlink" content-type="order">Lamiales</named-content></kwd><kwd><named-content xmlns:xlink="http://www.w3.org/1999/xlink" content-type="family">Gesneriaceae</named-content></kwd></kwd-group><mixed-citation publication-type="journal"><person-group><name><surname>Cai</surname><given-names>Lei</given-names></name><name><surname>Huang</surname><given-names>Zhang-Jie</given-names></name><name><surname>Wen</surname><given-names>Fang</given-names></name><name><surname>Dao</surname><given-names>Zhi-Ling</given-names></name></person-group><article-title>Two new species of <italic><tp:taxon-name><tp:taxon-name-part taxon-name-part-type="genus" reg="Oreocharis">Oreocharis</tp:taxon-name-part></tp:taxon-name></italic> (<tp:taxon-name><tp:taxon-name-part taxon-name-part-type="family">Gesneriaceae</tp:taxon-name-part></tp:taxon-name>) from karst regions in Yunnan and notes on <italic><tp:taxon-name><tp:taxon-name-part taxon-name-part-type="genus" reg="Oreocharis">O.</tp:taxon-name-part> <tp:taxon-name-part taxon-name-part-type="species" reg="tetraptera">tetraptera</tp:taxon-name-part></tp:taxon-name></italic> and <italic><tp:taxon-name><tp:taxon-name-part taxon-name-part-type="genus" reg="Oreocharis">O.</tp:taxon-name-part> <tp:taxon-name-part taxon-name-part-type="species" reg="brachypoda">brachypoda</tp:taxon-name-part></tp:taxon-name></italic> from China</article-title><source>PhytoKeys</source><day>07</day><month>10</month><year>2020</year><volume>162</volume><fpage>1</fpage><lpage>12</lpage><pub-id pub-id-type="doi">10.3897/phytokeys.162.52174</pub-id></mixed-citation></tp:treatment-meta><tp:nomenclature><tp:taxon-name><object-id xmlns:xlink="http://www.w3.org/1999/xlink" content-type="arpha" xlink:type="simple">C58DA02D-B175-5420-A6CB-B69914A1B281</object-id>
            <tp:taxon-name-part taxon-name-part-type="genus" reg="Oreocharis">Oreocharis</tp:taxon-name-part>
            <tp:taxon-name-part taxon-name-part-type="species" reg="brachypoda">brachypoda</tp:taxon-name-part>
          </tp:taxon-name><tp:taxon-authority>J.M. Li &amp; Z.M. Li</tp:taxon-authority></tp:nomenclature><tp:treatment-sec sec-type="Orthographic variant" id="SECID0EBNAC"><title>Orthographic variant.</title><p><italic><tp:taxon-name><tp:taxon-name-part taxon-name-part-type="genus" reg="Oreocharis">Oreocharis</tp:taxon-name-part> <tp:taxon-name-part taxon-name-part-type="species" reg="brachypodus">brachypodus</tp:taxon-name-part></tp:taxon-name></italic> J.M. Li &amp; Z.M. Li in <xref ref-type="bibr" rid="B8">Li and Li 2015</xref>: 296.</p></tp:treatment-sec><tp:treatment-sec sec-type="material" id="SECID0EWNAC"><title>Type.</title><p>China. Guizhou: in the vicinity of Tongren city, on rather cool rocks and very steep banks of cool, clammy soil that grows a fine film of moss, elev. 1300 m, 9 April 2014, <italic>Jia-Mei Li 2304</italic> (holotype: HEAC!); ibid. <italic>Jia-Mei Li 2305</italic> (paratype: HEAC!).</p></tp:treatment-sec><tp:treatment-sec sec-type="notes" id="SECID0EAOAC"><title>Notes.</title><p>The gender of the genus name, <italic><tp:taxon-name><tp:taxon-name-part taxon-name-part-type="genus" reg="Oreocharis">Oreocharis</tp:taxon-name-part></tp:taxon-name></italic>, is feminine, but the suffix of the scientific name, “-<italic>us</italic>,” is typically masculine. For <italic><tp:taxon-name><tp:taxon-name-part taxon-name-part-type="genus" reg="Oreocharis">Oreocharis</tp:taxon-name-part> <tp:taxon-name-part taxon-name-part-type="species" reg="tetrapterus">tetrapterus</tp:taxon-name-part></tp:taxon-name></italic> (<xref ref-type="bibr" rid="B16">Pan et al. 2019</xref>), the correct orthography of the name of the new species is <italic><tp:taxon-name><tp:taxon-name-part taxon-name-part-type="genus" reg="Oreocharis">O.</tp:taxon-name-part> <tp:taxon-name-part taxon-name-part-type="species" reg="tetraptera">tetraptera</tp:taxon-name-part></tp:taxon-name></italic>, is written by using an inaccurate gender, namely “<italic>tetrapterus</italic>”, in the citation of the type of the new species (p. 85), in the discussion of the Etymology (p. 86) and in the notes of the illustration (pp. 86, 87 and 88). In the other new taxon, <italic><tp:taxon-name><tp:taxon-name-part taxon-name-part-type="genus" reg="Oreocharis">Oreocharis</tp:taxon-name-part> <tp:taxon-name-part taxon-name-part-type="species" reg="brachypodus">brachypodus</tp:taxon-name-part></tp:taxon-name></italic> (<xref ref-type="bibr" rid="B8">Li and Li 2015</xref>), the correct orthography of the epithet “<italic>brachypoda</italic>” should be used to replace “<italic>brachypodus</italic>”. The inaccurately-used name gender appeared in the citation of the type of the new species (p. 296) and in the notes of the illustration (pp. 297 and 298). Thus, here we correct and revise two new species’ names as <italic><tp:taxon-name><tp:taxon-name-part taxon-name-part-type="genus" reg="Oreocharis">Oreocharis</tp:taxon-name-part> <tp:taxon-name-part taxon-name-part-type="species" reg="tetraptera">tetraptera</tp:taxon-name-part></tp:taxon-name></italic> and <italic><tp:taxon-name><tp:taxon-name-part taxon-name-part-type="genus" reg="Oreocharis">O.</tp:taxon-name-part> <tp:taxon-name-part taxon-name-part-type="species" reg="brachypoda">brachypoda</tp:taxon-name-part></tp:taxon-name></italic>.</p></tp:treatment-sec><ref-list><ref id="B8"><mixed-citation xmlns:xlink="http://www.w3.org/1999/xlink" xlink:type="simple"><person-group><name name-style="western"><surname>Li</surname><given-names>JM</given-names></name><name name-style="western"><surname>Li</surname><given-names>ZM</given-names></name></person-group> (<year>2015</year>) <article-title><italic><tp:taxon-name><tp:taxon-name-part taxon-name-part-type="genus">Oreocharis</tp:taxon-name-part> <tp:taxon-name-part taxon-name-part-type="species">brachypodus</tp:taxon-name-part></tp:taxon-name></italic> (<tp:taxon-name><tp:taxon-name-part taxon-name-part-type="family">Gesneriaceae</tp:taxon-name-part></tp:taxon-name>), a new taxon from Guizhou, China.</article-title><source>Phytotaxa</source><volume>204</volume>(<issue>4</issue>): <fpage>296</fpage>–<lpage>299</lpage>. <ext-link xlink:type="simple" ext-link-type="doi" xlink:href="10.11646/phytotaxa.204.4.6">https://doi.org/10.11646/phytotaxa.204.4.6</ext-link></mixed-citation></ref><ref id="B16"><mixed-citation xmlns:xlink="http://www.w3.org/1999/xlink" xlink:type="simple"><person-group><name name-style="western"><surname>Pan</surname><given-names>B</given-names></name><name name-style="western"><surname>Tang</surname><given-names>GD</given-names></name><name name-style="western"><surname>Do</surname><given-names>TV</given-names></name><name name-style="western"><surname>Maciejewski</surname><given-names>S</given-names></name><name name-style="western"><surname>Deng</surname><given-names>CL</given-names></name><name name-style="western"><surname>Wen</surname><given-names>F</given-names></name></person-group> (<year>2019</year>) <article-title><italic><tp:taxon-name><tp:taxon-name-part taxon-name-part-type="genus">Oreocharis</tp:taxon-name-part> <tp:taxon-name-part taxon-name-part-type="species">tetrapterus</tp:taxon-name-part></tp:taxon-name></italic> (<tp:taxon-name><tp:taxon-name-part taxon-name-part-type="family">Gesneriaceae</tp:taxon-name-part></tp:taxon-name>), a new species from East Guangxi, China.</article-title><source>PhytoKeys</source><volume>131</volume>: <fpage>83</fpage>–<lpage>89</lpage>. <ext-link xlink:type="simple" ext-link-type="doi" xlink:href="10.3897/phytokeys.131.35434">https://doi.org/10.3897/phytokeys.131.35434</ext-link></mixed-citation></ref></ref-list></tp:taxon-treatment>
