# Supplementary material for: Two new species of Oreocharis (Gesneriaceae) from karst regions in Yunnan and notes on O. tetraptera and O. brachypoda from China
Source: PhytoKeys. 2020 Oct 7;162:1–12. doi: 10.3897/phytokeys.162.52174 (PMC7557335; doi:10.3897/phytokeys.162.52174)
Supplement: XML Treatment for Oreocharis aimodisca [file phytokeys.162.52174-treatment3.xml]

<!DOCTYPE tp:taxon-treatment
  PUBLIC "-//TaxonX//DTD Taxonomic Treatment Publishing DTD v0 20100105//EN" "tax-treatment-NSO.dtd">
<tp:taxon-treatment xmlns:tp="http://www.plazi.org/taxpub"><tp:treatment-meta><kwd-group><label>Taxon classification</label><kwd><named-content xmlns:xlink="http://www.w3.org/1999/xlink" content-type="kingdom">Plantae</named-content></kwd><kwd><named-content xmlns:xlink="http://www.w3.org/1999/xlink" content-type="order">Lamiales</named-content></kwd><kwd><named-content xmlns:xlink="http://www.w3.org/1999/xlink" content-type="family">Gesneriaceae</named-content></kwd></kwd-group><mixed-citation publication-type="journal"><person-group><name><surname>Cai</surname><given-names>Lei</given-names></name><name><surname>Huang</surname><given-names>Zhang-Jie</given-names></name><name><surname>Wen</surname><given-names>Fang</given-names></name><name><surname>Dao</surname><given-names>Zhi-Ling</given-names></name></person-group><article-title>Two new species of <italic><tp:taxon-name><tp:taxon-name-part taxon-name-part-type="genus" reg="Oreocharis">Oreocharis</tp:taxon-name-part></tp:taxon-name></italic> (<tp:taxon-name><tp:taxon-name-part taxon-name-part-type="family">Gesneriaceae</tp:taxon-name-part></tp:taxon-name>) from karst regions in Yunnan and notes on <italic><tp:taxon-name><tp:taxon-name-part taxon-name-part-type="genus" reg="Oreocharis">O.</tp:taxon-name-part> <tp:taxon-name-part taxon-name-part-type="species" reg="tetraptera">tetraptera</tp:taxon-name-part></tp:taxon-name></italic> and <italic><tp:taxon-name><tp:taxon-name-part taxon-name-part-type="genus" reg="Oreocharis">O.</tp:taxon-name-part> <tp:taxon-name-part taxon-name-part-type="species" reg="brachypoda">brachypoda</tp:taxon-name-part></tp:taxon-name></italic> from China</article-title><source>PhytoKeys</source><day>07</day><month>10</month><year>2020</year><volume>162</volume><fpage>1</fpage><lpage>12</lpage><pub-id pub-id-type="doi">10.3897/phytokeys.162.52174</pub-id></mixed-citation></tp:treatment-meta><tp:nomenclature><tp:taxon-name><object-id xmlns:xlink="http://www.w3.org/1999/xlink" content-type="arpha" xlink:type="simple">B2A5E9EE-853D-545C-AECA-93278A5D507E</object-id>
            <tp:taxon-name-part taxon-name-part-type="genus" reg="Oreocharis">Oreocharis</tp:taxon-name-part>
            <tp:taxon-name-part taxon-name-part-type="species" reg="aimodisca">aimodisca</tp:taxon-name-part>
            <object-id xmlns:xlink="http://www.w3.org/1999/xlink" content-type="ipni" xlink:type="simple">urn:lsid:ipni.org:names:77211926-1</object-id>
          </tp:taxon-name><tp:taxon-authority>Lei Cai, Z.L.Dao &amp; F.Wen</tp:taxon-authority><tp:taxon-status xmlns:xlink="http://www.w3.org/1999/xlink" xlink:type="simple">sp. nov.</tp:taxon-status><xref ref-type="fig" rid="F1">Figures 1</xref><xref ref-type="fig" rid="F2">, 2</xref><xref ref-type="fig" rid="F3">, 3</xref></tp:nomenclature><tp:treatment-sec sec-type="diagnosis" id="SECID0ECDAE"><title>Diagnosis.</title><p><italic><tp:taxon-name><tp:taxon-name-part taxon-name-part-type="genus" reg="Oreocharis">Oreocharis</tp:taxon-name-part> <tp:taxon-name-part taxon-name-part-type="species" reg="aimodisca">aimodisca</tp:taxon-name-part></tp:taxon-name></italic> is morphologically similar to <italic><tp:taxon-name><tp:taxon-name-part taxon-name-part-type="genus" reg="Oreocharis">O.</tp:taxon-name-part> <tp:taxon-name-part taxon-name-part-type="species" reg="longifolia">longifolia</tp:taxon-name-part></tp:taxon-name></italic> (Craib) Mich.Möller &amp; A.Weber and <italic><tp:taxon-name><tp:taxon-name-part taxon-name-part-type="genus" reg="Oreocharis">O.</tp:taxon-name-part> <tp:taxon-name-part taxon-name-part-type="species" reg="muscicola">muscicola</tp:taxon-name-part></tp:taxon-name></italic> (Diels) Mich.Möller &amp; A.Weber in the appearance and colour of its flowers, but differs from the latter two species in its leaf blade oval to ovate, base cordate or auriculate, margin crenate, peduncle densely brown villous and pubescent, corolla outside densely pubescent and four separated fertile stamens, pistil densely pubescent and disc blood red.</p><fig id="F1" position="float" orientation="portrait"><object-id xmlns:xlink="http://www.w3.org/1999/xlink" content-type="doi" xlink:type="simple">10.3897/phytokeys.162.52174.figure1</object-id><object-id xmlns:xlink="http://www.w3.org/1999/xlink" content-type="arpha" xlink:type="simple">B6F172B1-C244-539E-847A-F5142483F731</object-id><label>Figure 1.</label><caption><p><italic><tp:taxon-name><tp:taxon-name-part taxon-name-part-type="genus" reg="Oreocharis">Oreocharis</tp:taxon-name-part> <tp:taxon-name-part taxon-name-part-type="species" reg="aimodisca">aimodisca</tp:taxon-name-part></tp:taxon-name></italic> Lei Cai, Z.L.Dao &amp; F.Wen, sp. nov. <bold>A</bold> habit <bold>B</bold> pistil with disc and calyx <bold>C</bold> old capsule <bold>D</bold> front view of flower <bold>E</bold> opened corolla showing stamens and staminode <bold>F</bold> side view of a flower <bold>G</bold> adaxial view of the anther. Drawn by Xuan-Lin Zhu.</p></caption><graphic xmlns:xlink="http://www.w3.org/1999/xlink" xlink:href="phytokeys-162-001-g001.jpg" position="float" orientation="portrait" xlink:type="simple" id="oo_460064.jpg"><uri content-type="original_file" xlink:type="simple">https://binary.pensoft.net/fig/460064</uri></graphic></fig></tp:treatment-sec><tp:treatment-sec sec-type="material" id="SECID0EPFAE"><title>Type.</title><p>China. Yunnan: Shizong County, Wulong Town, Dachang Village, Xiaofakuai, <named-content xmlns:xlink="http://www.w3.org/1999/xlink" content-type="dwc:verbatimCoordinates" xlink:type="simple"><named-content content-type="geo-json" specific-use="{&#34;type&#34;:&#34;Point&#34;,&#34;coordinates&#34;:[104.166667,24.650000]}" id="NCID0EYFAE" xlink:type="simple">24°39'N, 104°10'E</named-content></named-content>, elev. ca. 2122 m, on the surface of wet rocks, in flower, 10 September 2019, <italic>Lei Cai &amp; Pin Zhang CL275</italic> (holotype: KUN!, isotypes: KUN!, IBK!).</p></tp:treatment-sec><tp:treatment-sec sec-type="description" id="SECID0E6FAE"><title>Description.</title><p>Perennial herb, rhizome 5–18 mm long, 3–5 mm in diameter. Leaves 6–18, basal, petiole 2.5–10.5 cm long, brown villous and pubescent, leaf blade oval to ovate, 2.5–7.0 × 1.8–5.5 cm, adaxially densely appressed pubescent, abaxially puberulent, densely brown pubescent along veins, lateral veins 3–6 on each side of midrib, adaxially inconspicuous, abaxially conspicuous, apex acute, base cordate or auriculate, slightly oblique sometimes, margin crenate. Cymes axillary 2–5, inflorescence 1–5-flowered; peduncle 5.5–16 cm long, brown villous and pubescent; bracts 2, lanceolate to narrowly triangle, 5–8 × 1.5–2.8 mm, outside brown pubescent, inside glabrous, margin nearly entire to denticulate; pedicel 1.2–3.5 cm long, densely pubescent. Calyx 8–12 mm long, 5-lobed to the base, lobes unequal, linear-lanceolate or narrowly triangular, 8–12 × 1.5–2.2 mm, both sides densely pubescent, margin denticulate. Corolla yellow, 2.8–3.6 cm long, outside densely pubescent, inside puberulent in the throat and on adaxial lobes, the lower part forms red stripes on the throat and lobes, tube coarsely tubular, gradually expanded from base to the throat, 2.0–2.6 cm long, 6–10 mm in diameter; limb 2-lipped; adaxial lip 2-lobed to middle, semicircular, lobes 4–5 × 4–5 mm, abaxial lip 3-lobed to middle, semicircular, 5–6 × 5–7 mm. Stamens 4, 1.5–1.8 cm long, adnate to corolla 4–7 mm from the base; filaments linear, sparsely pubescent; anthers oblong, 2-loculed, dehiscing longitudinally, connective glabrous; staminode 1, 0.6–0.8 mm long, inserted ca. 3 mm from the base. Disc ca. 1.2 mm high, blood red, margin undulate. Pistil 1.6–2.4 cm long; ovary long cylindrical, densely pubescent, 1.0–1.4 cm long; style 6–10 mm long, densely pubescent; stigma bilobed, flabellate. Capsule linear, 3.5–4.8 cm long.</p><fig id="F2" position="float" orientation="portrait"><object-id xmlns:xlink="http://www.w3.org/1999/xlink" content-type="doi" xlink:type="simple">10.3897/phytokeys.162.52174.figure2</object-id><object-id xmlns:xlink="http://www.w3.org/1999/xlink" content-type="arpha" xlink:type="simple">70658175-F7E3-50EB-A032-93838295F18F</object-id><label>Figure 2.</label><caption><p><italic><tp:taxon-name><tp:taxon-name-part taxon-name-part-type="genus" reg="Oreocharis">Oreocharis</tp:taxon-name-part> <tp:taxon-name-part taxon-name-part-type="species" reg="aimodisca">aimodisca</tp:taxon-name-part></tp:taxon-name></italic> Lei Cai, Z.L.Dao &amp; F.Wen, sp. nov. in natural habitat <bold>A, B</bold> plants with flowers in the wild <bold>C</bold> habitat. Photographed by Lei Cai.</p></caption><graphic xmlns:xlink="http://www.w3.org/1999/xlink" xlink:href="phytokeys-162-001-g002.jpg" position="float" orientation="portrait" xlink:type="simple" id="oo_460065.jpg"><uri content-type="original_file" xlink:type="simple">https://binary.pensoft.net/fig/460065</uri></graphic></fig></tp:treatment-sec><tp:treatment-sec sec-type="phenology" id="SECID0EAHAE"><title>Phenology.</title><p>Flowering from August to September; fruiting from September to December.</p></tp:treatment-sec><tp:treatment-sec sec-type="distribution" id="SECID0EFHAE"><title>Distribution and habitat.</title><p><italic><tp:taxon-name><tp:taxon-name-part taxon-name-part-type="genus" reg="Oreocharis">Oreocharis</tp:taxon-name-part> <tp:taxon-name-part taxon-name-part-type="species" reg="aimodisca">aimodisca</tp:taxon-name-part></tp:taxon-name></italic> is currently known from two adjacent populations at the type locality, Shizong County, East Yunnan, China. The new species commonly growing with other plants in shady and wet places on the middle part of mountain slopes under primary evergreen broad-leaf forest and shrubbery on karstic limestone at an elevation of over 2000 m.</p></tp:treatment-sec><tp:treatment-sec sec-type="etymology" id="SECID0EWHAE"><title>Etymology.</title><p>The original specific epithet ‘<italic>aimodisca</italic>’ derives from the Greek ‘αίμα’ meaning blood red and ‘δίσκος’ meaning discus.</p></tp:treatment-sec><tp:treatment-sec sec-type="Vernacular name" id="SECID0EGIAE"><title>Vernacular name.</title><p>The Chinese name of the new species is “Diān Dōng Mǎ Líng Jù Tái” (滇东马铃苣苔). The first two words, “Diān Dōng,” mean east of Yunnan, the next four words, “Mǎ Líng Jù Tái,” mean <italic><tp:taxon-name><tp:taxon-name-part taxon-name-part-type="genus" reg="Oreocharis">Oreocharis</tp:taxon-name-part></tp:taxon-name></italic> in Mandarin.</p></tp:treatment-sec><tp:treatment-sec sec-type="conservation status" id="SECID0ETIAE"><title>Conservation status.</title><p>Based on our field investigations, the new species is currently only known from the type locality with two contiguous subpopulations, in total ca. one thousand mature individuals were present within 5000 m<sup>2</sup> (AOO). Since no special surveys were carried out for delimiting its distribution and information about threats is not very clear, this species was provisionally considered to be Critically Endangered [<abbrev xmlns:xlink="http://www.w3.org/1999/xlink" xlink:title="Critically Endangered" id="ABBRID0E2IAE" xlink:type="simple">CR</abbrev> B2(a)] in terms of the IUCN Red List Categories and Criteria (<xref ref-type="bibr" rid="B7">IUCN 2019</xref>).</p></tp:treatment-sec><tp:treatment-sec sec-type="Taxonomic affinities" id="SECID0EDJAE"><title>Taxonomic affinities.</title><p><italic><tp:taxon-name><tp:taxon-name-part taxon-name-part-type="genus" reg="Oreocharis">Oreocharis</tp:taxon-name-part> <tp:taxon-name-part taxon-name-part-type="species" reg="aimodisca">aimodisca</tp:taxon-name-part></tp:taxon-name></italic> is morphologically similar to <italic><tp:taxon-name><tp:taxon-name-part taxon-name-part-type="genus" reg="Oreocharis">O.</tp:taxon-name-part> <tp:taxon-name-part taxon-name-part-type="species" reg="longifolia">longifolia</tp:taxon-name-part></tp:taxon-name></italic> and <italic><tp:taxon-name><tp:taxon-name-part taxon-name-part-type="genus" reg="Oreocharis">O.</tp:taxon-name-part> <tp:taxon-name-part taxon-name-part-type="species" reg="muscicola">muscicola</tp:taxon-name-part></tp:taxon-name></italic> in the corolla yellow and coarsely tubular; however, it is different from the latter two species by the shape of the leaf blade, indumentum characters of the peduncle, pedicel, calyx, corolla and pistil and separated stamens. The comparison of morphological characters on related species is provided in Table <xref ref-type="table" rid="T1">1</xref>.</p><fig id="F3" position="float" orientation="portrait"><object-id xmlns:xlink="http://www.w3.org/1999/xlink" content-type="doi" xlink:type="simple">10.3897/phytokeys.162.52174.figure3</object-id><object-id xmlns:xlink="http://www.w3.org/1999/xlink" content-type="arpha" xlink:type="simple">59633389-4E1E-50A7-BBA7-2CD2E544A741</object-id><label>Figure 3.</label><caption><p><italic><tp:taxon-name><tp:taxon-name-part taxon-name-part-type="genus" reg="Oreocharis">Oreocharis</tp:taxon-name-part> <tp:taxon-name-part taxon-name-part-type="species" reg="aimodisca">aimodisca</tp:taxon-name-part></tp:taxon-name></italic> Lei Cai, Z.L.Dao &amp; F.Wen, sp. nov. <bold>A</bold> habit <bold>B</bold> adaxial (lower half) and abaxial leaf surface (upper half) <bold>C</bold> side view of a flower <bold>D</bold> front view of flowers <bold>E</bold> pistil with disc and calyx <bold>F</bold> opened corolla showing stamens and staminode <bold>G</bold> opened corolla with pistil and calyx <bold>H</bold> fresh fruits <bold>I</bold> old capsules. Photographed by Lei Cai.</p></caption><graphic xmlns:xlink="http://www.w3.org/1999/xlink" xlink:href="phytokeys-162-001-g003.jpg" position="float" orientation="portrait" xlink:type="simple" id="oo_460066.jpg"><uri content-type="original_file" xlink:type="simple">https://binary.pensoft.net/fig/460066</uri></graphic></fig><table-wrap id="T1" position="float" orientation="portrait"><label>Table 1.</label><caption><p>Morphological comparison of <italic><tp:taxon-name><tp:taxon-name-part taxon-name-part-type="genus" reg="Oreocharis">Oreocharis</tp:taxon-name-part> <tp:taxon-name-part taxon-name-part-type="species" reg="aimodisca">aimodisca</tp:taxon-name-part></tp:taxon-name></italic> sp. nov., <italic><tp:taxon-name><tp:taxon-name-part taxon-name-part-type="genus" reg="Oreocharis">O.</tp:taxon-name-part> <tp:taxon-name-part taxon-name-part-type="species" reg="longifolia">longifolia</tp:taxon-name-part></tp:taxon-name></italic> and <italic><tp:taxon-name><tp:taxon-name-part taxon-name-part-type="genus" reg="Oreocharis">O.</tp:taxon-name-part> <tp:taxon-name-part taxon-name-part-type="species" reg="muscicola">muscicola</tp:taxon-name-part></tp:taxon-name></italic>.</p></caption><table id="TID0EZDAG" rules="all"><tbody><tr><th rowspan="1" colspan="1">Characters</th><th rowspan="1" colspan="1">
                    <italic><tp:taxon-name><tp:taxon-name-part taxon-name-part-type="genus" reg="Oreocharis">O.</tp:taxon-name-part> <tp:taxon-name-part taxon-name-part-type="species" reg="aimodisca">aimodisca</tp:taxon-name-part></tp:taxon-name></italic>
                  </th><th rowspan="1" colspan="1">
                    <italic><tp:taxon-name><tp:taxon-name-part taxon-name-part-type="genus" reg="Oreocharis">O.</tp:taxon-name-part> <tp:taxon-name-part taxon-name-part-type="species" reg="longifolia">longifolia</tp:taxon-name-part></tp:taxon-name></italic>
                  </th><th rowspan="1" colspan="1">
                    <italic><tp:taxon-name><tp:taxon-name-part taxon-name-part-type="genus" reg="Oreocharis">O.</tp:taxon-name-part> <tp:taxon-name-part taxon-name-part-type="species" reg="muscicola">muscicola</tp:taxon-name-part></tp:taxon-name></italic>
                  </th></tr><tr><td rowspan="1" colspan="1">
                    <bold>Leaf-blade</bold>
                  </td><td rowspan="1" colspan="1">oval to ovate, base cordate or auriculate, margin crenate</td><td rowspan="1" colspan="1">narrowly elliptic to oblanceolate, base attenuate, margin serrulate</td><td rowspan="1" colspan="1">narrowly elliptic to lanceolate, base often slightly oblique, narrowly to broadly cuneate, margin serrate to serrate-crenate, sometimes doubly so</td></tr><tr><td rowspan="1" colspan="1">
                    <bold>Petiole</bold>
                  </td><td rowspan="1" colspan="1">brown villous and pubescent</td><td rowspan="1" colspan="1">grey to brownish pubescent</td><td rowspan="1" colspan="1">densely rust-brown villous</td></tr><tr><td rowspan="1" colspan="1">
                    <bold>Peduncle</bold>
                  </td><td rowspan="1" colspan="1">densely brown villous and pubescent</td><td rowspan="1" colspan="1">sparsely brownish villous to pubescent</td><td rowspan="1" colspan="1">rust-brown villous and glandular-pubescent</td></tr><tr><td rowspan="1" colspan="1">
                    <bold>Bract</bold>
                  </td><td rowspan="1" colspan="1">lanceolate to narrowly triangle, outside brown pubescent margin nearly entire to denticulate</td><td rowspan="1" colspan="1">oblanceolate, outside pubescent, margin entire</td><td rowspan="1" colspan="1">lanceolate, outside rust-brown villous, margin entire</td></tr><tr><td rowspan="1" colspan="1">
                    <bold>Calyx</bold>
                  </td><td rowspan="1" colspan="1">lobes linear-lanceolate or narrowly triangular, both sides densely pubescent, margin denticulate</td><td rowspan="1" colspan="1">narrowly ovate, outside sparsely brownish pubescent, inside glabrous, margin entire</td><td rowspan="1" colspan="1">lanceolate, outside sparsely white pubescent and rust-brown villous, margin entire</td></tr><tr><td rowspan="1" colspan="1">
                    <bold>Corolla</bold>
                  </td><td rowspan="1" colspan="1">outside densely pubescent, inside puberulent in the throat and on adaxial lobes</td><td rowspan="1" colspan="1">outside sparsely glandular puberulent, inside sparsely glandular puberulent</td><td rowspan="1" colspan="1">outside sparsely puberulent, inside glandular pubescent</td></tr><tr><td rowspan="1" colspan="1">
                    <bold>Filaments</bold>
                  </td><td rowspan="1" colspan="1">sparsely pubescent</td><td rowspan="1" colspan="1">glabrous</td><td rowspan="1" colspan="1">sparsely puberulent</td></tr><tr><td rowspan="1" colspan="1">
                    <bold>Anthers</bold>
                  </td><td rowspan="1" colspan="1">oblong, separated</td><td rowspan="1" colspan="1">reniform, connected in pairs</td><td rowspan="1" colspan="1">reniform, connected in pairs</td></tr><tr><td rowspan="1" colspan="1">
                    <bold>Pistil</bold>
                  </td><td rowspan="1" colspan="1">densely pubescent</td><td rowspan="1" colspan="1">glabrous</td><td rowspan="1" colspan="1">glabrous</td></tr><tr><td rowspan="1" colspan="1">
                    <bold>Disc</bold>
                  </td><td rowspan="1" colspan="1">blood red</td><td rowspan="1" colspan="1">yellow</td><td rowspan="1" colspan="1">yellow-green</td></tr></tbody></table></table-wrap></tp:treatment-sec><ref-list><ref id="B7"><mixed-citation xmlns:xlink="http://www.w3.org/1999/xlink" xlink:type="simple"><institution xlink:type="simple">IUCN</institution> (<year>2019</year>) Guidelines for Using the IUCN Red List Categories and Criteria. Ver. 14. Prepared by the Standards and Petitions Subcommittee of the IUCN Species Survival Commission. <ext-link xlink:type="simple" ext-link-type="uri" xlink:href="http://cmsdocs.s3.amazonaws.com/RedListGuidelines.pdf">http://cmsdocs.s3.amazonaws.com/RedListGuidelines.pdf</ext-link></mixed-citation></ref></ref-list></tp:taxon-treatment>
