# Supplementary material for: Two new species of Oreocharis (Gesneriaceae) from karst regions in Yunnan and notes on O. tetraptera and O. brachypoda from China
Source: PhytoKeys. 2020 Oct 7;162:1–12. doi: 10.3897/phytokeys.162.52174 (PMC7557335; doi:10.3897/phytokeys.162.52174)
Supplement: XML Treatment for Oreocharis longipedicellata [file phytokeys.162.52174-treatment4.xml]

<!DOCTYPE tp:taxon-treatment
  PUBLIC "-//TaxonX//DTD Taxonomic Treatment Publishing DTD v0 20100105//EN" "tax-treatment-NSO.dtd">
<tp:taxon-treatment xmlns:tp="http://www.plazi.org/taxpub"><tp:treatment-meta><kwd-group><label>Taxon classification</label><kwd><named-content xmlns:xlink="http://www.w3.org/1999/xlink" content-type="kingdom">Plantae</named-content></kwd><kwd><named-content xmlns:xlink="http://www.w3.org/1999/xlink" content-type="order">Lamiales</named-content></kwd><kwd><named-content xmlns:xlink="http://www.w3.org/1999/xlink" content-type="family">Gesneriaceae</named-content></kwd></kwd-group><mixed-citation publication-type="journal"><person-group><name><surname>Cai</surname><given-names>Lei</given-names></name><name><surname>Huang</surname><given-names>Zhang-Jie</given-names></name><name><surname>Wen</surname><given-names>Fang</given-names></name><name><surname>Dao</surname><given-names>Zhi-Ling</given-names></name></person-group><article-title>Two new species of <italic><tp:taxon-name><tp:taxon-name-part taxon-name-part-type="genus" reg="Oreocharis">Oreocharis</tp:taxon-name-part></tp:taxon-name></italic> (<tp:taxon-name><tp:taxon-name-part taxon-name-part-type="family">Gesneriaceae</tp:taxon-name-part></tp:taxon-name>) from karst regions in Yunnan and notes on <italic><tp:taxon-name><tp:taxon-name-part taxon-name-part-type="genus" reg="Oreocharis">O.</tp:taxon-name-part> <tp:taxon-name-part taxon-name-part-type="species" reg="tetraptera">tetraptera</tp:taxon-name-part></tp:taxon-name></italic> and <italic><tp:taxon-name><tp:taxon-name-part taxon-name-part-type="genus" reg="Oreocharis">O.</tp:taxon-name-part> <tp:taxon-name-part taxon-name-part-type="species" reg="brachypoda">brachypoda</tp:taxon-name-part></tp:taxon-name></italic> from China</article-title><source>PhytoKeys</source><day>07</day><month>10</month><year>2020</year><volume>162</volume><fpage>1</fpage><lpage>12</lpage><pub-id pub-id-type="doi">10.3897/phytokeys.162.52174</pub-id></mixed-citation></tp:treatment-meta><tp:nomenclature><tp:taxon-name><object-id xmlns:xlink="http://www.w3.org/1999/xlink" content-type="arpha" xlink:type="simple">DC13DBB6-FA0B-5817-8F97-A5F848EBD40F</object-id>
            <tp:taxon-name-part taxon-name-part-type="genus" reg="Oreocharis">Oreocharis</tp:taxon-name-part>
            <tp:taxon-name-part taxon-name-part-type="species" reg="longipedicellata">longipedicellata</tp:taxon-name-part>
            <object-id xmlns:xlink="http://www.w3.org/1999/xlink" content-type="ipni" xlink:type="simple">urn:lsid:ipni.org:names:77211927-1</object-id>
          </tp:taxon-name><tp:taxon-authority>Lei Cai &amp; F.Wen</tp:taxon-authority><tp:taxon-status xmlns:xlink="http://www.w3.org/1999/xlink" xlink:type="simple">sp. nov.</tp:taxon-status><xref ref-type="fig" rid="F4">Figures 4</xref><xref ref-type="fig" rid="F5">, 5</xref></tp:nomenclature><tp:treatment-sec sec-type="diagnosis" id="SECID0EIVAE"><title>Diagnosis.</title><p><italic><tp:taxon-name><tp:taxon-name-part taxon-name-part-type="genus" reg="Oreocharis">Oreocharis</tp:taxon-name-part> <tp:taxon-name-part taxon-name-part-type="species" reg="longipedicellata">longipedicellata</tp:taxon-name-part></tp:taxon-name></italic> morphologically resembles <italic><tp:taxon-name><tp:taxon-name-part taxon-name-part-type="genus" reg="Oreocharis">O.</tp:taxon-name-part> <tp:taxon-name-part taxon-name-part-type="species" reg="panzhouensis">panzhouensis</tp:taxon-name-part></tp:taxon-name></italic> Lei Cai, Y.Guo &amp; F.Wen in its ovate leaf blade, yellow flower, four separated fertile stamens, oblong anthers and bilobed, flabellate stigma, but can be easily distinguished from this species in the peduncle 20–28 cm long, bract lanceolate to elliptic, margin denticulate, the calyx 5-lobed to the base, stamens adnate to corolla 3–4 mm from base and the pistil 1.5–2 cm long.</p><fig id="F4" position="float" orientation="portrait"><object-id xmlns:xlink="http://www.w3.org/1999/xlink" content-type="doi" xlink:type="simple">10.3897/phytokeys.162.52174.figure4</object-id><object-id xmlns:xlink="http://www.w3.org/1999/xlink" content-type="arpha" xlink:type="simple">084272AC-95BA-5816-91D3-8B50613F537A</object-id><label>Figure 4.</label><caption><p><italic><tp:taxon-name><tp:taxon-name-part taxon-name-part-type="genus" reg="Oreocharis">Oreocharis</tp:taxon-name-part> <tp:taxon-name-part taxon-name-part-type="species" reg="longipedicellata">longipedicellata</tp:taxon-name-part></tp:taxon-name></italic> Lei Cai &amp; F.Wen, sp. nov. <bold>A</bold> habit <bold>B</bold> front view of flower <bold>C</bold> opened corolla showing stamens and staminode <bold>D</bold> pistil with disc <bold>E</bold> calyx lobes. Drawn by Xuan-Lin Zhu.</p></caption><graphic xmlns:xlink="http://www.w3.org/1999/xlink" xlink:href="phytokeys-162-001-g004.jpg" position="float" orientation="portrait" xlink:type="simple" id="oo_460067.jpg"><uri content-type="original_file" xlink:type="simple">https://binary.pensoft.net/fig/460067</uri></graphic></fig></tp:treatment-sec><tp:treatment-sec sec-type="material" id="SECID0EGXAE"><title>Type.</title><p>China. Yunnan: Malipo County, Mengdong, on the surface of moist rocks (Cultivated in GCCC nursery, Guilin Botanical Garden, Chinese Academy of Sciences) in flower, 24 August 2019, <italic>Fang Wen WF190824-01</italic> (holotype: KUN!, isotype: IBK!).</p></tp:treatment-sec><tp:treatment-sec sec-type="description" id="SECID0EOXAE"><title>Description.</title><p>Perennial herb, rhizome 0.8–2 cm long, 3–5 mm in diameter. Leaves 8–15, basal, petiole 3.5–8.0 cm long, densely brown villous, leaf blade elliptic to ovate, 3.0–5.5 × 2.4–4.5 cm, adaxially densely pubescence, abaxially pubescent, densely brown villous along veins, lateral veins 3–6 on each side of midrib, apex rounded, base slightly oblique sometimes, cordate to auricula-cordate, margin crenate, with brown villous. Cymes axillary 2–5, inflorescence 4–8-flowered; peduncle 20–28 cm long, brown villous; bracts 2, lanceolate to elliptic, 10–12 × 2.5–5.0 mm, adaxially densely villous, abaxially glabrous, sometimes upper part pubescent, margin denticulate; pedicel 2.0–3.5 cm long, densely villous. Calyx 6–9 mm long, 5-lobed to the base, lobes triangular lanceolate to narrowly triangular, 6–9 mm long, 1.5–2 mm wide, outside brown villous, inside glabrous, margin denticulate. Corolla sigmoid, yellow, 2.2–2.8 cm long, outside pubescent and glandular-pubescent, inside glandular-pubescent in the throat and on adaxial lobes, tube cylindrical, slightly bent near the mouth, 1.8–2.2 cm long, 5–7 mm in diameter; limb 2-lipped; adaxial lip 2-lobed to near base, semicircular, lobes 4–5 × 3.8–4.2 mm, abaxial lip 3-lobed to base, semicircular to oval, 6–8 × 5–7 mm. Stamens 4, 1.0–1.3 cm long, adnate to corolla 3–4 mm from the base; filaments linear, glabrous; anthers oblong, 2-loculed, dehiscing longitudinally, connective glabrous; staminode 1, 0.6–1.0 mm long, inserted ca. 1 mm from the base. Disc ca. 1.5 mm high, yellow, margin undulate. Pistil 1.5–2.0 cm long, glabrous; ovary long cylindrical, 10–12 mm long; style 4–6 mm long; stigma bilobed, flabellate. Fruit unknown.</p></tp:treatment-sec><tp:treatment-sec sec-type="phenology" id="SECID0ETXAE"><title>Phenology.</title><p>Flowering from August to October; fruiting unknown.</p></tp:treatment-sec><tp:treatment-sec sec-type="distribution" id="SECID0EYXAE"><title>Distribution and habitat.</title><p><italic><tp:taxon-name><tp:taxon-name-part taxon-name-part-type="genus" reg="Oreocharis">Oreocharis</tp:taxon-name-part> <tp:taxon-name-part taxon-name-part-type="species" reg="longipedicellata">longipedicellata</tp:taxon-name-part></tp:taxon-name></italic> is currently known by only one population at the type locality, Mengdong, Malipo County, southeastern Yunnan, in the China and Vietnam border area. The species was observed to grow on the surface of moist rocks in the karst region.</p></tp:treatment-sec><tp:treatment-sec sec-type="etymology" id="SECID0EJYAE"><title>Etymology.</title><p>The specific epithet ‘<italic>longipedicellata</italic>’ refers to the relatively-long peduncle of the new species. This species has almost the longest pedicels in the genus <italic><tp:taxon-name><tp:taxon-name-part taxon-name-part-type="genus" reg="Oreocharis">Oreocharis</tp:taxon-name-part></tp:taxon-name></italic>.</p></tp:treatment-sec><tp:treatment-sec sec-type="Vernacular name" id="SECID0EAZAE"><title>Vernacular name.</title><p>The Chinese name of the new species is “Cháng Gěng Mǎ Líng Jù Tái” (长梗马铃苣苔). The first two words, “Cháng Gěng,” mean the long peduncle. The next four words mean <italic><tp:taxon-name><tp:taxon-name-part taxon-name-part-type="genus" reg="Oreocharis">Oreocharis</tp:taxon-name-part></tp:taxon-name></italic> in mandarin.</p><fig id="F5" position="float" orientation="portrait"><object-id xmlns:xlink="http://www.w3.org/1999/xlink" content-type="doi" xlink:type="simple">10.3897/phytokeys.162.52174.figure5</object-id><object-id xmlns:xlink="http://www.w3.org/1999/xlink" content-type="arpha" xlink:type="simple">A4124382-E2FB-51F6-A8FF-C2F7E305C557</object-id><label>Figure 5.</label><caption><p><italic><tp:taxon-name><tp:taxon-name-part taxon-name-part-type="genus" reg="Oreocharis">Oreocharis</tp:taxon-name-part> <tp:taxon-name-part taxon-name-part-type="species" reg="longipedicellata">longipedicellata</tp:taxon-name-part></tp:taxon-name></italic> Lei Cai &amp; F.Wen, sp. nov. <bold>A</bold> plants cultivated in <abbrev xmlns:xlink="http://www.w3.org/1999/xlink" content-type="institution" xlink:title="Guilin Botanical Garden" id="ABBRID0EC1AE" xlink:type="simple">GBG</abbrev><bold>B</bold> adaxial and abaxial leaf surface <bold>C</bold> front view of flowers <bold>D</bold> side view of a flower <bold>E</bold> petiole <bold>F</bold> pistil with disc and calyx <bold>G, H</bold> opened corolla showing stamens and staminode. Photographed by Fang Wen.</p></caption><graphic xmlns:xlink="http://www.w3.org/1999/xlink" xlink:href="phytokeys-162-001-g005.jpg" position="float" orientation="portrait" xlink:type="simple" id="oo_460068.jpg"><uri content-type="original_file" xlink:type="simple">https://binary.pensoft.net/fig/460068</uri></graphic></fig></tp:treatment-sec><tp:treatment-sec sec-type="conservation status" id="SECID0EY1AE"><title>Conservation status.</title><p>The new species could be endangered, but more data is needed to evaluate as the field distribution information is not sufficiently detailed.</p></tp:treatment-sec><tp:treatment-sec sec-type="Taxonomic affinities" id="SECID0E41AE"><title>Taxonomic affinities.</title><p><italic><tp:taxon-name><tp:taxon-name-part taxon-name-part-type="genus" reg="Oreocharis">Oreocharis</tp:taxon-name-part> <tp:taxon-name-part taxon-name-part-type="species" reg="longipedicellata">longipedicellata</tp:taxon-name-part></tp:taxon-name></italic> most resembles recently published <italic><tp:taxon-name><tp:taxon-name-part taxon-name-part-type="genus" reg="Oreocharis">O.</tp:taxon-name-part> <tp:taxon-name-part taxon-name-part-type="species" reg="panzhouensis">panzhouensis</tp:taxon-name-part></tp:taxon-name></italic> in the yellow flower, four separated stamens, calyx 5-lobed to the middle and stigma bilobed, flabellate. Nevertheless, it differs from the latter species in several other characteristics (see Table <xref ref-type="table" rid="T2">2</xref>).</p><table-wrap id="T2" position="float" orientation="portrait"><label>Table 2.</label><caption><p>Morphological comparison between <italic><tp:taxon-name><tp:taxon-name-part taxon-name-part-type="genus" reg="Oreocharis">Oreocharis</tp:taxon-name-part> <tp:taxon-name-part taxon-name-part-type="species" reg="longipedicellata">longipedicellata</tp:taxon-name-part></tp:taxon-name></italic> sp. nov. and <italic><tp:taxon-name><tp:taxon-name-part taxon-name-part-type="genus" reg="Oreocharis">O.</tp:taxon-name-part> <tp:taxon-name-part taxon-name-part-type="species" reg="panzhouensis">panzhouensis</tp:taxon-name-part></tp:taxon-name></italic>.</p></caption><table id="TID0EIOAG" rules="all"><tbody><tr><th rowspan="1" colspan="1">Characters</th><th rowspan="1" colspan="1">
                    <italic><tp:taxon-name><tp:taxon-name-part taxon-name-part-type="genus" reg="Oreocharis">O.</tp:taxon-name-part> <tp:taxon-name-part taxon-name-part-type="species" reg="longipedicellata">longipedicellata</tp:taxon-name-part></tp:taxon-name></italic>
                  </th><th rowspan="1" colspan="1">
                    <italic><tp:taxon-name><tp:taxon-name-part taxon-name-part-type="genus" reg="Oreocharis">O.</tp:taxon-name-part> <tp:taxon-name-part taxon-name-part-type="species" reg="panzhouensis">panzhouensis</tp:taxon-name-part></tp:taxon-name></italic>
                  </th></tr><tr><td rowspan="1" colspan="1">
                    <bold>Peduncle</bold>
                  </td><td rowspan="1" colspan="1">20–28 cm long</td><td rowspan="1" colspan="1">4.5–8 cm long</td></tr><tr><td rowspan="1" colspan="1">
                    <bold>Bract</bold>
                  </td><td rowspan="1" colspan="1">lanceolate to elliptic, margin denticulate</td><td rowspan="1" colspan="1">linear to subulate, margin entire</td></tr><tr><td rowspan="1" colspan="1">
                    <bold>Calyx</bold>
                  </td><td rowspan="1" colspan="1">5-lobed to the base, lobes lanceolate to narrowly triangular, outside brown villous</td><td rowspan="1" colspan="1">5-lobed to the middle, lobes equal, broadly triangular, outside pubescent and sparsely brown villous</td></tr><tr><td rowspan="1" colspan="1">
                    <bold>Corolla</bold>
                  </td><td rowspan="1" colspan="1">sigmoid, tube cylindrical, lobes reflexed outwards slightly</td><td rowspan="1" colspan="1">not sigmoid, tube campanulate, lobes not reflexed outwards</td></tr><tr><td rowspan="1" colspan="1">
                    <bold>Stamens</bold>
                  </td><td rowspan="1" colspan="1">10–13 mm long, adnate to corolla 3–4 mm from base</td><td rowspan="1" colspan="1">5–10 mm long, adnate to corolla 5–6<break/> mm from base</td></tr><tr><td rowspan="1" colspan="1">
                    <bold>Pistil</bold>
                  </td><td rowspan="1" colspan="1">15–20 mm long, ovary long cylindrical, 10–12 mm long; style 4–6 mm long</td><td rowspan="1" colspan="1">8–14 mm long, ovary cylindrical, 5–8 mm long; style 2–4 mm long</td></tr></tbody></table></table-wrap></tp:treatment-sec></tp:taxon-treatment>
